# Supplementary material for: A gene-specific RNA enrichment protocol for nanopore direct-RNA sequencing
Source: PLoS One. 2026 Feb 11;21(2):e0339960. doi: 10.1371/journal.pone.0339960 (PMC12893535; doi:10.1371/journal.pone.0339960)
Supplement: S1 Table — (XLSX) [file pone.0339960.s005.xlsx]

## Sheet: Bot_2xBot_without_BIOTIN
S1 Table
Probe_name	Probe_sequence	GC_content (%)	Tm (°C)	DNA_sequence_of_probe (5'->3')	Length
Bot_2xBot_1	/5BIOSG/AAAAAAAAAAAGAAAAAGAAAAAGAATAGAAAATCGGCTCTAGCCATCTGTGCAACCCTC	33	75	AAAAAAAAAAAGAAAAAGAAAAAGAATAGAAAATCGGCTCTAGCCATCTGTGCAACCCTC	60
Bot_2xBot_2	/5BIOSG/TATACATATATGTATGTATATATATTTTTCTTCCCCATACCCCAACTGTGCTTTCAGCCT	33	73	TATACATATATGTATGTATATATATTTTTCTTCCCCATACCCCAACTGTGCTTTCAGCCT	60
Bot_2xBot_3	/5BIOSG/GTGACCACGTCGATTTCTTCCTCTTCATCTTCCTCTTCATCATCTTCATCATCTGAGAGA	43	78	GTGACCACGTCGATTTCTTCCTCTTCATCTTCCTCTTCATCATCTTCATCATCTGAGAGA	60
Bot_2xBot_4	/5BIOSG/CTAAGCCTCTGTTTCCTCAGCTATTAAATGGGGATGATACCACTTTGACAGATAACATGT	40	77	CTAAGCCTCTGTTTCCTCAGCTATTAAATGGGGATGATACCACTTTGACAGATAACATGT	60
Bot_2xBot_5	/5BIOSG/GCATGACCCTGGTCAAGTTACCCAGCCTTTCTAAGCCTCTGTTTCCTCAGCTATTAAATG	47	80	GCATGACCCTGGTCAAGTTACCCAGCCTTTCTAAGCCTCTGTTTCCTCAGCTATTAAATG	60
Bot_2xBot_6	/5BIOSG/CCATCAACATAGATGTGGACAGTTTTGTATTTGTTTTAGATCTCTTTAAATTAAATATAT	25	69	CCATCAACATAGATGTGGACAGTTTTGTATTTGTTTTAGATCTCTTTAAATTAAATATAT	60
Bot_2xBot_7	/5BIOSG/GGCGACCGCAGGGCCCGCCGCCGGGGCACTGGCCGGGGCTGCGGGCACGGGCGCTGGCTC	87	103	GGCGACCGCAGGGCCCGCCGCCGGGGCACTGGCCGGGGCTGCGGGCACGGGCGCTGGCTC	60
Bot_2xBot_8	/5BIOSG/CTTAAACAAACTTGAGGAACAATTTAATTAACTGAAGAAAAAAAACAACTTTTCGTCCAC	28	71	CTTAAACAAACTTGAGGAACAATTTAATTAACTGAAGAAAAAAAACAACTTTTCGTCCAC	60
Bot_2xBot_9	/5BIOSG/AGATGCTCAGTAAATGGTAGCTTTTATCATAATCACCAGTCTGCCCTGTGGACTTATTTA	38	76	AGATGCTCAGTAAATGGTAGCTTTTATCATAATCACCAGTCTGCCCTGTGGACTTATTTA	60
Bot_2xBot_10	/5BIOSG/TTGTTTTAGATCTCTTTAAATTAAATATATCTGTAGGCCGGACGCGGTGACTCACACCTG	40	77	TTGTTTTAGATCTCTTTAAATTAAATATATCTGTAGGCCGGACGCGGTGACTCACACCTG	60
Bot_2xBot_11	/5BIOSG/AATGTCAACACAATGTTTGTTTAAAAAAAAAATCAAAATGTGCAAAGTGGCAGTGACTGT	30	74	AATGTCAACACAATGTTTGTTTAAAAAAAAAATCAAAATGTGCAAAGTGGCAGTGACTGT	60
Bot_2xBot_12	/5BIOSG/TACTGCCCACCCAGAGCCGAACTCGACAGGGGACCGATTTGAAAGTAAACCAACATTCTT	50	83	TACTGCCCACCCAGAGCCGAACTCGACAGGGGACCGATTTGAAAGTAAACCAACATTCTT	60
Bot_2xBot_13	/5BIOSG/TGACTGTCACAGCCTGCGCTTTGAAGCTCGGGGGATATTATTAACTGAAAAATCTGACAC	45	80	TGACTGTCACAGCCTGCGCTTTGAAGCTCGGGGGATATTATTAACTGAAAAATCTGACAC	60
Bot_2xBot_14	/5BIOSG/CCCCGCATCCACCCAGCGCGTCCAGACAGATGACTGTCACAGCCTGCGCTTTGAAGCTCG	63	90	CCCCGCATCCACCCAGCGCGTCCAGACAGATGACTGTCACAGCCTGCGCTTTGAAGCTCG	60
Bot_2xBot_15	/5BIOSG/TGCTCGGCTCCAACACAGTTCCCAGGAGCCCCCCGCATCCACCCAGCGCGTCCAGACAGA	67	93	TGCTCGGCTCCAACACAGTTCCCAGGAGCCCCCCGCATCCACCCAGCGCGTCCAGACAGA	60
Bot_2xBot_16	/5BIOSG/GTCTGTGCGCGCTTGCGCCTGGCTAGCGCTTGCTCGGCTCCAACACAGTTCCCAGGAGCC	67	92	GTCTGTGCGCGCTTGCGCCTGGCTAGCGCTTGCTCGGCTCCAACACAGTTCCCAGGAGCC	60
Bot_2xBot_17	/5BIOSG/GGGGGGCGGGGGTGTCCTCGGATGGCTACAGTCTGTGCGCGCTTGCGCCTGGCTAGCGCT	72	95	GGGGGGCGGGGGTGTCCTCGGATGGCTACAGTCTGTGCGCGCTTGCGCCTGGCTAGCGCT	60
Bot_2xBot_18	/5BIOSG/GATTCTGCGCGGGTGTCTCCGGGTGGGCCGGGGGGGCGGGGGTGTCCTCGGATGGCTACA	73	96	GATTCTGCGCGGGTGTCTCCGGGTGGGCCGGGGGGGCGGGGGTGTCCTCGGATGGCTACA	60
Bot_2xBot_19	/5BIOSG/CCTCCCGCCGACTGCAGGGGATCCGGAGGCGATTCTGCGCGGGTGTCTCCGGGTGGGCCG	75	96	CCTCCCGCCGACTGCAGGGGATCCGGAGGCGATTCTGCGCGGGTGTCTCCGGGTGGGCCG	60
Bot_2xBot_20	/5BIOSG/CGCCGGGCGGTTTGCAAGCCCTGCTCCTTACCTCCCGCCGACTGCAGGGGATCCGGAGGC	72	94	CGCCGGGCGGTTTGCAAGCCCTGCTCCTTACCTCCCGCCGACTGCAGGGGATCCGGAGGC	60
Bot_2xBot_21	/5BIOSG/CCTTGCCCCGGCGCTCGTCGCTTCCCTGGGCGCCGGGCGGTTTGCAAGCCCTGCTCCTTA	72	95	CCTTGCCCCGGCGCTCGTCGCTTCCCTGGGCGCCGGGCGGTTTGCAAGCCCTGCTCCTTA	60
Bot_2xBot_22	/5BIOSG/TGCGCACGTCGCAATCCCGTCCAGGGCTTGCCTTGCCCCGGCGCTCGTCGCTTCCCTGGG	72	95	TGCGCACGTCGCAATCCCGTCCAGGGCTTGCCTTGCCCCGGCGCTCGTCGCTTCCCTGGG	60
Bot_2xBot_23	/5BIOSG/ACAGTCCCCCGGGCATATTAGGGCGCCCGGTGCGCACGTCGCAATCCCGTCCAGGGCTTG	68	93	ACAGTCCCCCGGGCATATTAGGGCGCCCGGTGCGCACGTCGCAATCCCGTCCAGGGCTTG	60
Bot_2xBot_24	/5BIOSG/CCCAGAGATGGTTTTGTTTCGGAAGCAGAAACAGTCCCCCGGGCATATTAGGGCGCCCGG	58	87	CCCAGAGATGGTTTTGTTTCGGAAGCAGAAACAGTCCCCCGGGCATATTAGGGCGCCCGG	60
Bot_2xBot_25	/5BIOSG/TCGGGGCTGGAACTGGCTTTTCTGGGAAAACCCAGAGATGGTTTTGTTTCGGAAGCAGAA	50	84	TCGGGGCTGGAACTGGCTTTTCTGGGAAAACCCAGAGATGGTTTTGTTTCGGAAGCAGAA	60
Bot_2xBot_26	/5BIOSG/TAGGGCGGGTCTCCTCTAGCCAGGATGCCTTCGGGGCTGGAACTGGCTTTTCTGGGAAAA	58	88	TAGGGCGGGTCTCCTCTAGCCAGGATGCCTTCGGGGCTGGAACTGGCTTTTCTGGGAAAA	60
Bot_2xBot_27	/5BIOSG/TACTCCCCCCGGTAAGGGCTGCAAAAGGATTAGGGCGGGTCTCCTCTAGCCAGGATGCCT	60	89	TACTCCCCCCGGTAAGGGCTGCAAAAGGATTAGGGCGGGTCTCCTCTAGCCAGGATGCCT	60
Bot_2xBot_28	/5BIOSG/GCCGAGGGAATTTCTTTTCGCAGAAGCCATTACTCCCCCCGGTAAGGGCTGCAAAAGGAT	53	85	GCCGAGGGAATTTCTTTTCGCAGAAGCCATTACTCCCCCCGGTAAGGGCTGCAAAAGGAT	60
Bot_2xBot_29	/5BIOSG/GACAGCTCAAACACAGACAGATCTTCTAGAGCCGAGGGAATTTCTTTTCGCAGAAGCCAT	47	81	GACAGCTCAAACACAGACAGATCTTCTAGAGCCGAGGGAATTTCTTTTCGCAGAAGCCAT	60
Bot_2xBot_30	/5BIOSG/CAGCCTGGGGTGGGGACGCACCGGCTCTCCGACAGCTCAAACACAGACAGATCTTCTAGA	60	88	CAGCCTGGGGTGGGGACGCACCGGCTCTCCGACAGCTCAAACACAGACAGATCTTCTAGA	60
Bot_2xBot_31	/5BIOSG/CCTCCAGGGGCACCCTTTGGAGAAGAACCCCAGCCTGGGGTGGGGACGCACCGGCTCTCC	70	93	CCTCCAGGGGCACCCTTTGGAGAAGAACCCCAGCCTGGGGTGGGGACGCACCGGCTCTCC	60
Bot_2xBot_32	/5BIOSG/CCTCGCCCTGCCTAATCCCCCCCTCTTCTTCCTCCAGGGGCACCCTTTGGAGAAGAACCC	63	89	CCTCGCCCTGCCTAATCCCCCCCTCTTCTTCCTCCAGGGGCACCCTTTGGAGAAGAACCC	60
Bot_2xBot_33	/5BIOSG/CAGCCGTGACCCAGATTGCGACCGCGGCGGCCTCGCCCTGCCTAATCCCCCCCTCTTCTT	58	93	CAGCCGTGACCCAGATTGCGACCGCGGCGGCCTCGCCCTGCCTAATCCCCCCCTCTTCTT	60
Bot_2xBot_34	/5BIOSG/CGGGAGAGCCGCCTCTCCTCCAAGCTGGAGCAGCCGTGACCCAGATTGCGACCGCGGCGG	72	94	CGGGAGAGCCGCCTCTCCTCCAAGCTGGAGCAGCCGTGACCCAGATTGCGACCGCGGCGG	60
Bot_2xBot_35	/5BIOSG/TGGCAGGGGCGCCCGCGCGAGGAGGGTCGCCGGGAGAGCCGCCTCTCCTCCAAGCTGGAG	77	97	TGGCAGGGGCGCCCGCGCGAGGAGGGTCGCCGGGAGAGCCGCCTCTCCTCCAAGCTGGAG	60
Bot_2xBot_36	/5BIOSG/AGGGAGAGGCTGAGCCCCTGTTCCCGGGAATGGCAGGGGCGCCCGCGCGAGGAGGGTCGC	75	97	AGGGAGAGGCTGAGCCCCTGTTCCCGGGAATGGCAGGGGCGCCCGCGCGAGGAGGGTCGC	60
Bot_2xBot_37	/5BIOSG/CCAAACCCACGACAACGTCCTCTTCCAGGGAGGGAGAGGCTGAGCCCCTGTTCCCGGGAA	63	90	CCAAACCCACGACAACGTCCTCTTCCAGGGAGGGAGAGGCTGAGCCCCTGTTCCCGGGAA	60
Bot_2xBot_38	/5BIOSG/TGGAAGCTCTCTAAGCCCACCCCTGCTCTTCCAAACCCACGACAACGTCCTCTTCCAGGG	58	87	TGGAAGCTCTCTAAGCCCACCCCTGCTCTTCCAAACCCACGACAACGTCCTCTTCCAGGG	60
Bot_2xBot_39	/5BIOSG/CTGCAGGGATACTCCTGCCAATAGCTTAATTGGAAGCTCTCTAAGCCCACCCCTGCTCTT	52	83	CTGCAGGGATACTCCTGCCAATAGCTTAATTGGAAGCTCTCTAAGCCCACCCCTGCTCTT	60
Bot_2xBot_40	/5BIOSG/TTTGAGCAAACGCCCCTCGGCATTCACCCGCTGCAGGGATACTCCTGCCAATAGCTTAAT	53	86	TTTGAGCAAACGCCCCTCGGCATTCACCCGCTGCAGGGATACTCCTGCCAATAGCTTAAT	60
Bot_2xBot_41	/5BIOSG/CCATATCCACAAATCCTTCCCCTCCCCAAATTTGAGCAAACGCCCCTCGGCATTCACCCG	55	86	CCATATCCACAAATCCTTCCCCTCCCCAAATTTGAGCAAACGCCCCTCGGCATTCACCCG	60
Bot_2xBot_42	/5BIOSG/TTTCTCTAGACAGAGACCAACAACAGACACCCATATCCACAAATCCTTCCCCTCCCCAAA	47	81	TTTCTCTAGACAGAGACCAACAACAGACACCCATATCCACAAATCCTTCCCCTCCCCAAA	60
Bot_2xBot_43	/5BIOSG/TTTAGAAAACTTTGCAAATAAAAAAAAGCCTTTCTCTAGACAGAGACCAACAACAGACAC	33	74	TTTAGAAAACTTTGCAAATAAAAAAAAGCCTTTCTCTAGACAGAGACCAACAACAGACAC	60
Bot_2xBot_44	/5BIOSG/AACCTCAGGAGTGCAAATGATAGCAGGGGATTTAGAAAACTTTGCAAATAAAAAAAAGCC	37	76	AACCTCAGGAGTGCAAATGATAGCAGGGGATTTAGAAAACTTTGCAAATAAAAAAAAGCC	60
Bot_2xBot_45	/5BIOSG/GAGTACCTTCTACCCCCTTTGTAAAAATGCAACCTCAGGAGTGCAAATGATAGCAGGGGA	47	81	GAGTACCTTCTACCCCCTTTGTAAAAATGCAACCTCAGGAGTGCAAATGATAGCAGGGGA	60
Bot_2xBot_46	/5BIOSG/CTCCGACCCAGCTACCGGGAATGGTATTTGGAGTACCTTCTACCCCCTTTGTAAAAATGC	50	82	CTCCGACCCAGCTACCGGGAATGGTATTTGGAGTACCTTCTACCCCCTTTGTAAAAATGC	60
Bot_2xBot_47	/5BIOSG/GGGCCGGCTGCTCAGGGGAAGCCCCAGGCTCTCCGACCCAGCTACCGGGAATGGTATTTG	67	91	GGGCCGGCTGCTCAGGGGAAGCCCCAGGCTCTCCGACCCAGCTACCGGGAATGGTATTTG	60
Bot_2xBot_48	/5BIOSG/CACGCAGACAACCGCACTCGCAGCGGTGTGGGGCCGGCTGCTCAGGGGAAGCCCCAGGCT	72	95	CACGCAGACAACCGCACTCGCAGCGGTGTGGGGCCGGCTGCTCAGGGGAAGCCCCAGGCT	60
Bot_2xBot_49	/5BIOSG/TCCTGGCTGCAGAATTCTAGCTCTCACGAGCACGCAGACAACCGCACTCGCAGCGGTGTG	60	88	TCCTGGCTGCAGAATTCTAGCTCTCACGAGCACGCAGACAACCGCACTCGCAGCGGTGTG	60
Bot_2xBot_50	/5BIOSG/CACAAGGCACTGCCTGGGGGAGGGGGCTGTTCCTGGCTGCAGAATTCTAGCTCTCACGAG	62	89	CACAAGGCACTGCCTGGGGGAGGGGGCTGTTCCTGGCTGCAGAATTCTAGCTCTCACGAG	60
Bot_2xBot_51	/5BIOSG/CCGCAACTTTGGAAACTGCCATTTCATTCACACAAGGCACTGCCTGGGGGAGGGGGCTGT	57	88	CCGCAACTTTGGAAACTGCCATTTCATTCACACAAGGCACTGCCTGGGGGAGGGGGCTGT	60
Bot_2xBot_52	/5BIOSG/CATGCAGATGCAGGGGGTGGTGGCGAGGCTCCGCAACTTTGGAAACTGCCATTTCATTCA	55	87	CATGCAGATGCAGGGGGTGGTGGCGAGGCTCCGCAACTTTGGAAACTGCCATTTCATTCA	60
Bot_2xBot_53	/5BIOSG/AAGCTGTCTACGACAGGGGGTGGGAGGGGGCATGCAGATGCAGGGGGTGGTGGCGAGGCT	67	93	AAGCTGTCTACGACAGGGGGTGGGAGGGGGCATGCAGATGCAGGGGGTGGTGGCGAGGCT	60
Bot_2xBot_54	/5BIOSG/CTCCCTCCCTCCCGCCCTCCTTTTGTGTACAAGCTGTCTACGACAGGGGGTGGGAGGGGG	65	90	CTCCCTCCCTCCCGCCCTCCTTTTGTGTACAAGCTGTCTACGACAGGGGGTGGGAGGGGG	60
Bot_2xBot_55	/5BIOSG/TCCCGAAGGTGGAGGAAGTTGTGCCTCTCGCTCCCTCCCTCCCGCCCTCCTTTTGTGTAC	62	89	TCCCGAAGGTGGAGGAAGTTGTGCCTCTCGCTCCCTCCCTCCCGCCCTCCTTTTGTGTAC	60
Bot_2xBot_56	/5BIOSG/TCCCTCCAAGCCCCCCACTCTGCCCACTGCTCCCGAAGGTGGAGGAAGTTGTGCCTCTCG	65	91	TCCCTCCAAGCCCCCCACTCTGCCCACTGCTCCCGAAGGTGGAGGAAGTTGTGCCTCTCG	60
Bot_2xBot_57	/5BIOSG/GGCGCCCCCTCTAACCAGGTTCCCCAATCTTCCCTCCAAGCCCCCCACTCTGCCCACTGC	67	92	GGCGCCCCCTCTAACCAGGTTCCCCAATCTTCCCTCCAAGCCCCCCACTCTGCCCACTGC	60
Bot_2xBot_58	/5BIOSG/AAACGGGGCAGACCGAGGGGATAGGCAATGGGCGCCCCCTCTAACCAGGTTCCCCAATCT	62	90	AAACGGGGCAGACCGAGGGGATAGGCAATGGGCGCCCCCTCTAACCAGGTTCCCCAATCT	60
Bot_2xBot_59	/5BIOSG/CAACCGACAGACACACCGGAGAGGGTGGGCAAACGGGGCAGACCGAGGGGATAGGCAATG	63	89	CAACCGACAGACACACCGGAGAGGGTGGGCAAACGGGGCAGACCGAGGGGATAGGCAATG	60
Bot_2xBot_60	/5BIOSG/GGCGGGGGCCGGCGCCGACCTCCAACACTGCAACCGACAGACACACCGGAGAGGGTGGGC	73	95	GGCGGGGGCCGGCGCCGACCTCCAACACTGCAACCGACAGACACACCGGAGAGGGTGGGC	60
Bot_2xBot_61	/5BIOSG/GGGTGCTTCCTTCCCGTGGGGGGCGCGGAAGGCGGGGGCCGGCGCCGACCTCCAACACTG	77	97	GGGTGCTTCCTTCCCGTGGGGGGCGCGGAAGGCGGGGGCCGGCGCCGACCTCCAACACTG	60
Bot_2xBot_62	/5BIOSG/TTCTTTCCGCCCCGTTCGTTTTAATACCGGGGGTGCTTCCTTCCCGTGGGGGGCGCGGAA	62	90	TTCTTTCCGCCCCGTTCGTTTTAATACCGGGGGTGCTTCCTTCCCGTGGGGGGCGCGGAA	60
Bot_2xBot_63	/5BIOSG/CGGCTCGCCTCCCGGCCGGCGACTGAGGGCTTCTTTCCGCCCCGTTCGTTTTAATACCGG	67	91	CGGCTCGCCTCCCGGCCGGCGACTGAGGGCTTCTTTCCGCCCCGTTCGTTTTAATACCGG	60
Bot_2xBot_64	/5BIOSG/CGGCATGGTGGACGTGGAGCAGCTCGGCATCGGCTCGCCTCCCGGCCGGCGACTGAGGGC	75	96	CGGCATGGTGGACGTGGAGCAGCTCGGCATCGGCTCGCCTCCCGGCCGGCGACTGAGGGC	60
Bot_2xBot_65	/5BIOSG/CTCGAGGTCTGGGTTCTTGCAGATCATGCCCGGCATGGTGGACGTGGAGCAGCTCGGCAT	62	89	CTCGAGGTCTGGGTTCTTGCAGATCATGCCCGGCATGGTGGACGTGGAGCAGCTCGGCAT	60
Bot_2xBot_66	/5BIOSG/CGGGTAGAAGCAGGGCTGTAGCGAGTCAAACTCGAGGTCTGGGTTCTTGCAGATCATGCC	57	85	CGGGTAGAAGCAGGGCTGTAGCGAGTCAAACTCGAGGTCTGGGTTCTTGCAGATCATGCC	60
Bot_2xBot_67	/5BIOSG/GGGGCCGCCGAAGTAGAAGTCATCTTCGTCCGGGTAGAAGCAGGGCTGTAGCGAGTCAAA	58	87	GGGGCCGCCGAAGTAGAAGTCATCTTCGTCCGGGTAGAAGCAGGGCTGTAGCGAGTCAAA	60
Bot_2xBot_68	/5BIOSG/CCAGATGTCCTCCCCCGGGGGGGTCGAGTCGGGGCCGCCGAAGTAGAAGTCATCTTCGTC	67	91	CCAGATGTCCTCCCCCGGGGGGGTCGAGTCGGGGCCGCCGAAGTAGAAGTCATCTTCGTC	60
Bot_2xBot_69	/5BIOSG/CGGGGGCGTGGGCAGCAGCTCAAACTTCTTCCAGATGTCCTCCCCCGGGGGGGTCGAGTC	68	92	CGGGGGCGTGGGCAGCAGCTCAAACTTCTTCCAGATGTCCTCCCCCGGGGGGGTCGAGTC	60
Bot_2xBot_70	/5BIOSG/GTGCTCCGCGAAGCCACGGCTGGGCGACAGCGGGGGCGTGGGCAGCAGCTCAAACTTCTT	68	94	GTGCTCCGCGAAGCCACGGCTGGGCGACAGCGGGGGCGTGGGCAGCAGCTCAAACTTCTT	60
Bot_2xBot_71	/5BIOSG/CTCCGTGACCCAGCTCGGGGGCTCGGAGCTGTGCTCCGCGAAGCCACGGCTGGGCGACAG	73	95	CTCCGTGACCCAGCTCGGGGGCTCGGAGCTGTGCTCCGCGAAGCCACGGCTGGGCGACAG	60
Bot_2xBot_72	/5BIOSG/GCTGCCCCACAGCTCGTTCTCAAGCAGCATCTCCGTGACCCAGCTCGGGGGCTCGGAGCT	67	92	GCTGCCCCACAGCTCGTTCTCAAGCAGCATCTCCGTGACCCAGCTCGGGGGCTCGGAGCT	60
Bot_2xBot_73	/5BIOSG/CCCCAGGCCGAACGCGTCCTCCTCGGCCGGGCTGCCCCACAGCTCGTTCTCAAGCAGCAT	70	94	CCCCAGGCCGAACGCGTCCTCCTCGGCCGGGCTGCCCCACAGCTCGTTCTCAAGCAGCAT	60
Bot_2xBot_74	/5BIOSG/GACCGGGTTGGGGGTGAGGCCACCCAGTCCCCCCAGGCCGAACGCGTCCTCCTCGGCCGG	77	97	GACCGGGTTGGGGGTGAGGCCACCCAGTCCCCCCAGGCCGAACGCGTCCTCCTCGGCCGG	60
Bot_2xBot_75	/5BIOSG/GAAGCCGCTCCACATGCAGTCCTGGAGGATGACCGGGTTGGGGGTGAGGCCACCCAGTCC	67	91	GAAGCCGCTCCACATGCAGTCCTGGAGGATGACCGGGTTGGGGGTGAGGCCACCCAGTCC	60
Bot_2xBot_76	/5BIOSG/CACGGCGCGCTCCAGCTTCTCGCGGGCGGAGAAGCCGCTCCACATGCAGTCCTGGAGGAT	68	93	CACGGCGCGCTCCAGCTTCTCGCGGGCGGAGAAGCCGCTCCACATGCAGTCCTGGAGGAT	60
Bot_2xBot_77	/5BIOSG/CGGCCCGCGGCCGTGCTGCAGCTTCTCGCTCACGGCGCGCTCCAGCTTCTCGCGGGCGGA	77	98	CGGCCCGCGGCCGTGCTGCAGCTTCTCGCTCACGGCGCGCTCCAGCTTCTCGCGGGCGGA	60
Bot_2xBot_78	/5BIOSG/CGGGGACTGGGCGGTGGAACCGGCGGTTGGCGGCCCGCGGCCGTGCTGCAGCTTCTCGCT	77	98	CGGGGACTGGGCGGTGGAACCGGCGGTTGGCGGCCCGCGGCCGTGCTGCAGCTTCTCGCT	60
Bot_2xBot_79	/5BIOSG/GCGACCCGCAGGGCTGGCGGCGCCGGCTCCCGGGGACTGGGCGGTGGAACCGGCGGTTGG	82	100	GCGACCCGCAGGGCTGGCGGCGCCGGCTCCCGGGGACTGGGCGGTGGAACCGGCGGTTGG	60
Bot_2xBot_80	/5BIOSG/GCGGCCGGCTCCCGCAGCCCCGCCGTGCCCGCGACCCGCAGGGCTGGCGGCGCCGGCTCC	88	104	GCGGCCGGCTCCCGCAGCCCCGCCGTGCCCGCGACCCGCAGGGCTGGCGGCGCCGGCTCC	60
Bot_2xBot_81	/5BIOSG/GGCGAGCTCGGCGGGCAGGGCGGCCCCGGCGCGGCCGGCTCCCGCAGCCCCGCCGTGCCC	90	105	GGCGAGCTCGGCGGGCAGGGCGGCCCCGGCGCGGCCGGCTCCCGCAGCCCCGCCGTGCCC	60
Bot_2xBot_82	/5BIOSG/GGCGGGATCCACGCACTCGGCGGCCGGGTGGGCGAGCTCGGCGGGCAGGGCGGCCCCGGC	85	102	GGCGGGATCCACGCACTCGGCGGCCGGGTGGGCGAGCTCGGCGGGCAGGGCGGCCCCGGC	60
Bot_2xBot_83	/5BIOSG/GCGCTTGTTCACGGGAAAGGGGAAGACCACGGCGGGATCCACGCACTCGGCGGCCGGGTG	70	94	GCGCTTGTTCACGGGAAAGGGGAAGACCACGGCGGGATCCACGCACTCGGCGGCCGGGTG	60
Bot_2xBot_84	/5BIOSG/GGCCGGGGCTGCGGGCACGGGCGCTGGCTCGCGCTTGTTCACGGGAAAGGGGAAGACCAC	73	96	GGCCGGGGCTGCGGGCACGGGCGCTGGCTCGCGCTTGTTCACGGGAAAGGGGAAGACCAC	60
Bot_2xBot_85	/5BIOSG/CCCGGCTGGGGCGGCAATACCCGCCCCCGAGGCGACCGCAGGGCCCGCCGCCGGGGCACT	83	102	CCCGGCTGGGGCGGCAATACCCGCCCCCGAGGCGACCGCAGGGCCCGCCGCCGGGGCACT	60
Bot_2xBot_86	/5BIOSG/GCCTGGGCGCGGAGGGGCGACCCCCGGGGCCCCGGCTGGGGCGGCAATACCCGCCCCCGA	85	103	GCCTGGGCGCGGAGGGGCGACCCCCGGGGCCCCGGCTGGGGCGGCAATACCCGCCCCCGA	60
Bot_2xBot_87	/5BIOSG/CTTGTGGTCGCCGCCGCTGGTCTGGCGGCCGCCTGGGCGCGGAGGGGCGACCCCCGGGGC	83	101	CTTGTGGTCGCCGCCGCTGGTCTGGCGGCCGCCTGGGCGCGGAGGGGCGACCCCCGGGGC	60
Bot_2xBot_88	/5BIOSG/CAGGGTGTCCTCTCCGGAGGTACTGAGGGCCTTGTGGTCGCCGCCGCTGGTCTGGCGGCC	72	94	CAGGGTGTCCTCTCCGGAGGTACTGAGGGCCTTGTGGTCGCCGCCGCTGGTCTGGCGGCC	60
Bot_2xBot_89	/5BIOSG/GACCCGAGTTCGGTCTTTACCTGAATCGCTCAGGGTGTCCTCTCCGGAGGTACTGAGGGC	60	87	GACCCGAGTTCGGTCTTTACCTGAATCGCTCAGGGTGTCCTCTCCGGAGGTACTGAGGGC	60
Bot_2xBot_90	/5BIOSG/CCGGGGTCCAGTGCCCCAGGGAGGCAGCCGGACCCGAGTTCGGTCTTTACCTGAATCGCT	67	92	CCGGGGTCCAGTGCCCCAGGGAGGCAGCCGGACCCGAGTTCGGTCTTTACCTGAATCGCT	60
Bot_2xBot_91	/5BIOSG/ACATACGAGCACTAACAAAGGGGACGCGACCCGGGGTCCAGTGCCCCAGGGAGGCAGCCG	67	92	ACATACGAGCACTAACAAAGGGGACGCGACCCGGGGTCCAGTGCCCCAGGGAGGCAGCCG	60
Bot_2xBot_92	/5BIOSG/CACTGCCTCCAAAATGCTCCCCAGGCCAAGACATACGAGCACTAACAAAGGGGACGCGAC	57	86	CACTGCCTCCAAAATGCTCCCCAGGCCAAGACATACGAGCACTAACAAAGGGGACGCGAC	60
Bot_2xBot_93	/5BIOSG/TTGGGGGAAACAGGACCTCTCTGCCCCTAGCACTGCCTCCAAAATGCTCCCCAGGCCAAG	60	89	TTGGGGGAAACAGGACCTCTCTGCCCCTAGCACTGCCTCCAAAATGCTCCCCAGGCCAAG	60
Bot_2xBot_94	/5BIOSG/CAGCCCCTTCTCTTTACCCCGAGGAGAGACTTGGGGGAAACAGGACCTCTCTGCCCCTAG	60	87	CAGCCCCTTCTCTTTACCCCGAGGAGAGACTTGGGGGAAACAGGACCTCTCTGCCCCTAG	60
Bot_2xBot_95	/5BIOSG/GAGAGCACCCCTTTTGCAACGGCATTCTCTCAGCCCCTTCTCTTTACCCCGAGGAGAGAC	57	86	GAGAGCACCCCTTTTGCAACGGCATTCTCTCAGCCCCTTCTCTTTACCCCGAGGAGAGAC	60
Bot_2xBot_96	/5BIOSG/TGGAAGGAACTTTAGTGAAGGCGAGAATTGGAGAGCACCCCTTTTGCAACGGCATTCTCT	48	83	TGGAAGGAACTTTAGTGAAGGCGAGAATTGGAGAGCACCCCTTTTGCAACGGCATTCTCT	60
Bot_2xBot_97	/5BIOSG/TGGCCTAGAGGAGGGCTCCCCAGGAGAGGGTGGAAGGAACTTTAGTGAAGGCGAGAATTG	57	86	TGGCCTAGAGGAGGGCTCCCCAGGAGAGGGTGGAAGGAACTTTAGTGAAGGCGAGAATTG	60
Bot_2xBot_98	/5BIOSG/AGAGGTGGGGGACCGGGTGAGGGCCCGTGATGGCCTAGAGGAGGGCTCCCCAGGAGAGGG	60	94	AGAGGTGGGGGACCGGGTGAGGGCCCGTGATGGCCTAGAGGAGGGCTCCCCAGGAGAGGG	60
Bot_2xBot_99	/5BIOSG/AATTTTATTCCTCAGACTGCGCTGCAAAAGAGAGGTGGGGGACCGGGTGAGGGCCCGTGA	57	87	AATTTTATTCCTCAGACTGCGCTGCAAAAGAGAGGTGGGGGACCGGGTGAGGGCCCGTGA	60
Bot_2xBot_100	/5BIOSG/CCCCACCCGGTTTAGCCACCAACTTTCTCCAATTTTATTCCTCAGACTGCGCTGCAAAAG	50	83	CCCCACCCGGTTTAGCCACCAACTTTCTCCAATTTTATTCCTCAGACTGCGCTGCAAAAG	60
Bot_2xBot_101	/5BIOSG/CCAGGCAGTGCACCCAGCAACCCCCTAAACCCCCACCCGGTTTAGCCACCAACTTTCTCC	62	89	CCAGGCAGTGCACCCAGCAACCCCCTAAACCCCCACCCGGTTTAGCCACCAACTTTCTCC	60
Bot_2xBot_102	/5BIOSG/CCTTTCACCCCTGCGCTAACAGGTTTCTGTCCAGGCAGTGCACCCAGCAACCCCCTAAAC	58	87	CCTTTCACCCCTGCGCTAACAGGTTTCTGTCCAGGCAGTGCACCCAGCAACCCCCTAAAC	60
Bot_2xBot_103	/5BIOSG/TTTCCCTCCCCTGACCTGGGCCAGAGAGTCCCTTTCACCCCTGCGCTAACAGGTTTCTGT	58	88	TTTCCCTCCCCTGACCTGGGCCAGAGAGTCCCTTTCACCCCTGCGCTAACAGGTTTCTGT	60
Bot_2xBot_104	/5BIOSG/TGCACAGCCCTTGAATCTTCTCGGGATGTCTTTCCCTCCCCTGACCTGGGCCAGAGAGTC	58	87	TGCACAGCCCTTGAATCTTCTCGGGATGTCTTTCCCTCCCCTGACCTGGGCCAGAGAGTC	60
Bot_2xBot_105	/5BIOSG/CTATAAGTTCCTGCGCCTTAAACAGGGCTTTGCACAGCCCTTGAATCTTCTCGGGATGTC	50	82	CTATAAGTTCCTGCGCCTTAAACAGGGCTTTGCACAGCCCTTGAATCTTCTCGGGATGTC	60
Bot_2xBot_106	/5BIOSG/AAATCGGCTCTAGCCATCTGTGCAACCCTCCTATAAGTTCCTGCGCCTTAAACAGGGCTT	50	83	AAATCGGCTCTAGCCATCTGTGCAACCCTCCTATAAGTTCCTGCGCCTTAAACAGGGCTT	60
Bot_2xBot_107	/5BIOSG/GAGCAAATAGCCCACCACCCACCGAGGATGGGGGAAGGGAAAGGTACCGACATTTGAAAA	53	85	GAGCAAATAGCCCACCACCCACCGAGGATGGGGGAAGGGAAAGGTACCGACATTTGAAAA	60
Bot_2xBot_108	/5BIOSG/GCATATCGCCGCCTGCTGGCCACGCACCAGGAGCAAATAGCCCACCACCCACCGAGGATG	65	91	GCATATCGCCGCCTGCTGGCCACGCACCAGGAGCAAATAGCCCACCACCCACCGAGGATG	60
Bot_2xBot_109	/5BIOSG/TTTCAGATCCCGGGCCCGCCTGCTGGCCTCGCATATCGCCGCCTGCTGGCCACGCACCAG	70	94	TTTCAGATCCCGGGCCCGCCTGCTGGCCTCGCATATCGCCGCCTGCTGGCCACGCACCAG	60
Bot_2xBot_110	/5BIOSG/GGAGGGAGGGTGCCCCCACCACCCCCAGCCTTTCAGATCCCGGGCCCGCCTGCTGGCCTC	75	97	GGAGGGAGGGTGCCCCCACCACCCCCAGCCTTTCAGATCCCGGGCCCGCCTGCTGGCCTC	60
Bot_2xBot_111	/5BIOSG/GTTGCACTTGCAGCCAGCTGCTGAATGGAGGGAGGGAGGGTGCCCCCACCACCCCCAGCC	68	93	GTTGCACTTGCAGCCAGCTGCTGAATGGAGGGAGGGAGGGTGCCCCCACCACCCCCAGCC	60
Bot_2xBot_112	/5BIOSG/GGAGGCCCCCTGAGAATGTACACAACTGCTGTTGCACTTGCAGCCAGCTGCTGAATGGAG	57	86	GGAGGCCCCCTGAGAATGTACACAACTGCTGTTGCACTTGCAGCCAGCTGCTGAATGGAG	60
Bot_2xBot_113	/5BIOSG/ACAGCCAGTTTCCACTGCACACTGGAAAGAGGAGGCCCCCTGAGAATGTACACAACTGCT	53	85	ACAGCCAGTTTCCACTGCACACTGGAAAGAGGAGGCCCCCTGAGAATGTACACAACTGCT	60
Bot_2xBot_114	/5BIOSG/GGCCTGGAATTCAGGCTGGAAGACAAAACTACAGCCAGTTTCCACTGCACACTGGAAAGA	50	83	GGCCTGGAATTCAGGCTGGAAGACAAAACTACAGCCAGTTTCCACTGCACACTGGAAAGA	60
Bot_2xBot_115	/5BIOSG/GGTTACAGATACAACTCACATCTCAAATTAGGCCTGGAATTCAGGCTGGAAGACAAAACT	42	78	GGTTACAGATACAACTCACATCTCAAATTAGGCCTGGAATTCAGGCTGGAAGACAAAACT	60
Bot_2xBot_116	/5BIOSG/GAGTGCCTGCCCTCACCTTCAAGGGCACTGGGTTACAGATACAACTCACATCTCAAATTA	48	82	GAGTGCCTGCCCTCACCTTCAAGGGCACTGGGTTACAGATACAACTCACATCTCAAATTA	60
Bot_2xBot_117	/5BIOSG/CAGGATGTGAGCCTTCCTGGAGAGGCTGCTGAGTGCCTGCCCTCACCTTCAAGGGCACTG	62	89	CAGGATGTGAGCCTTCCTGGAGAGGCTGCTGAGTGCCTGCCCTCACCTTCAAGGGCACTG	60
Bot_2xBot_118	/5BIOSG/AACACAATAGAACTAATCAGTGAGTCCTCCCAGGATGTGAGCCTTCCTGGAGAGGCTGCT	50	83	AACACAATAGAACTAATCAGTGAGTCCTCCCAGGATGTGAGCCTTCCTGGAGAGGCTGCT	60
Bot_2xBot_119	/5BIOSG/CTTCCCTTCAGCTTAAGACACAGACAAATGAACACAATAGAACTAATCAGTGAGTCCTCC	42	77	CTTCCCTTCAGCTTAAGACACAGACAAATGAACACAATAGAACTAATCAGTGAGTCCTCC	60
Bot_2xBot_120	/5BIOSG/AGACCCCCAGGGAAAGGCTTGGTTTTAACTCTTCCCTTCAGCTTAAGACACAGACAAATG	47	81	AGACCCCCAGGGAAAGGCTTGGTTTTAACTCTTCCCTTCAGCTTAAGACACAGACAAATG	60
Bot_2xBot_121	/5BIOSG/GCCACTCTTTGGGTTGAGTTCTGTTCATCCAGACCCCCAGGGAAAGGCTTGGTTTTAACT	50	83	GCCACTCTTTGGGTTGAGTTCTGTTCATCCAGACCCCCAGGGAAAGGCTTGGTTTTAACT	60
Bot_2xBot_122	/5BIOSG/CCCAGCTCCCTGCTCCAAGGACAAGGCAATGCCACTCTTTGGGTTGAGTTCTGTTCATCC	55	85	CCCAGCTCCCTGCTCCAAGGACAAGGCAATGCCACTCTTTGGGTTGAGTTCTGTTCATCC	60
Bot_2xBot_123	/5BIOSG/AAACACTGGTTTTCAAAGTCCAAGGGGGGTCCCAGCTCCCTGCTCCAAGGACAAGGCAAT	53	86	AAACACTGGTTTTCAAAGTCCAAGGGGGGTCCCAGCTCCCTGCTCCAAGGACAAGGCAAT	60
Bot_2xBot_124	/5BIOSG/ATTTAGGCTTGTTATCCACCTGCATTCTGAAAACACTGGTTTTCAAAGTCCAAGGGGGGT	43	80	ATTTAGGCTTGTTATCCACCTGCATTCTGAAAACACTGGTTTTCAAAGTCCAAGGGGGGT	60
Bot_2xBot_125	/5BIOSG/CTCAAAGATCTCTCCTCAGCCCAGAAGTAAATTTAGGCTTGTTATCCACCTGCATTCTGA	43	79	CTCAAAGATCTCTCCTCAGCCCAGAAGTAAATTTAGGCTTGTTATCCACCTGCATTCTGA	60
Bot_2xBot_126	/5BIOSG/AGGCTTATCACCAAGTTTCCTTCCAGGAGCCTCAAAGATCTCTCCTCAGCCCAGAAGTAA	48	82	AGGCTTATCACCAAGTTTCCTTCCAGGAGCCTCAAAGATCTCTCCTCAGCCCAGAAGTAA	60
Bot_2xBot_127	/5BIOSG/CATTAAAGGGACAGAGCCGTTTCAAACTGGAGGCTTATCACCAAGTTTCCTTCCAGGAGC	48	81	CATTAAAGGGACAGAGCCGTTTCAAACTGGAGGCTTATCACCAAGTTTCCTTCCAGGAGC	60
Bot_2xBot_128	/5BIOSG/CTTCCTCACCAAAAGCTGTCAAGGCACAGACATTAAAGGGACAGAGCCGTTTCAAACTGG	48	82	CTTCCTCACCAAAAGCTGTCAAGGCACAGACATTAAAGGGACAGAGCCGTTTCAAACTGG	60
Bot_2xBot_129	/5BIOSG/TGCCAAGAAGACAGCTGTTGGAAGGAAGTGCTTCCTCACCAAAAGCTGTCAAGGCACAGA	50	84	TGCCAAGAAGACAGCTGTTGGAAGGAAGTGCTTCCTCACCAAAAGCTGTCAAGGCACAGA	60
Bot_2xBot_130	/5BIOSG/GGGTCCCTTTAAGCCAATGTTTTGGTTTTCTGCCAAGAAGACAGCTGTTGGAAGGAAGTG	47	81	GGGTCCCTTTAAGCCAATGTTTTGGTTTTCTGCCAAGAAGACAGCTGTTGGAAGGAAGTG	60
Bot_2xBot_131	/5BIOSG/AAGCCGAAATGTGAGGCTGTTCCAGTCTGTGGGTCCCTTTAAGCCAATGTTTTGGTTTTC	47	82	AAGCCGAAATGTGAGGCTGTTCCAGTCTGTGGGTCCCTTTAAGCCAATGTTTTGGTTTTC	60
Bot_2xBot_132	/5BIOSG/GAAAGCTGAACAATTGTGGGATTTGTTCTAAAGCCGAAATGTGAGGCTGTTCCAGTCTGT	43	80	GAAAGCTGAACAATTGTGGGATTTGTTCTAAAGCCGAAATGTGAGGCTGTTCCAGTCTGT	60
Bot_2xBot_133	/5BIOSG/CATATCTTCTGCTTGATCTGAAGGGGACCGGAAAGCTGAACAATTGTGGGATTTGTTCTA	43	79	CATATCTTCTGCTTGATCTGAAGGGGACCGGAAAGCTGAACAATTGTGGGATTTGTTCTA	60
Bot_2xBot_134	/5BIOSG/TTGTTTAAAATACAAGCATGAAAATCAAAACATATCTTCTGCTTGATCTGAAGGGGACCG	35	75	TTGTTTAAAATACAAGCATGAAAATCAAAACATATCTTCTGCTTGATCTGAAGGGGACCG	60
Bot_2xBot_135	/5BIOSG/CATTGACTACCACGCTGGGGTAGAAAATTATTGTTTAAAATACAAGCATGAAAATCAAAA	32	73	CATTGACTACCACGCTGGGGTAGAAAATTATTGTTTAAAATACAAGCATGAAAATCAAAA	60
Bot_2xBot_136	/5BIOSG/CATCATGTGCGCATTCTTCCCCTCTCTCCTCATTGACTACCACGCTGGGGTAGAAAATTA	48	82	CATCATGTGCGCATTCTTCCCCTCTCTCCTCATTGACTACCACGCTGGGGTAGAAAATTA	60
Bot_2xBot_137	/5BIOSG/AATAATAACAGCAACAACAGAAACGTGTAGCATCATGTGCGCATTCTTCCCCTCTCTCCT	43	80	AATAATAACAGCAACAACAGAAACGTGTAGCATCATGTGCGCATTCTTCCCCTCTCTCCT	60
Bot_2xBot_138	/5BIOSG/CAAATGGGAGCAGCTCTCCTCAAAGCCACCAATAATAACAGCAACAACAGAAACGTGTAG	45	80	CAAATGGGAGCAGCTCTCCTCAAAGCCACCAATAATAACAGCAACAACAGAAACGTGTAG	60
Bot_2xBot_139	/5BIOSG/AAGCCATAATCCACAGTTGGTATAAACCCCCAAATGGGAGCAGCTCTCCTCAAAGCCACC	50	83	AAGCCATAATCCACAGTTGGTATAAACCCCCAAATGGGAGCAGCTCTCCTCAAAGCCACC	60
Bot_2xBot_140	/5BIOSG/TCATTTAACAAAGATCAAATCTTAATGACAAAGCCATAATCCACAGTTGGTATAAACCCC	33	74	TCATTTAACAAAGATCAAATCTTAATGACAAAGCCATAATCCACAGTTGGTATAAACCCC	60
Bot_2xBot_141	/5BIOSG/AAACCTGAGTTTTATACAATAAACAGTTTTTCATTTAACAAAGATCAAATCTTAATGACA	23	69	AAACCTGAGTTTTATACAATAAACAGTTTTTCATTTAACAAAGATCAAATCTTAATGACA	60
Bot_2xBot_142	/5BIOSG/ACTGAAGAAAAAAAACAACTTTTCGTCCACAAACCTGAGTTTTATACAATAAACAGTTTT	28	72	ACTGAAGAAAAAAAACAACTTTTCGTCCACAAACCTGAGTTTTATACAATAAACAGTTTT	60
Bot_2xBot_143	/5BIOSG/TTTACACATGGTTGTGTTTGATTTTAAGTCCTTAAACAAACTTGAGGAACAATTTAATTA	27	71	TTTACACATGGTTGTGTTTGATTTTAAGTCCTTAAACAAACTTGAGGAACAATTTAATTA	60
Bot_2xBot_144	/5BIOSG/GCCTCTCATTTTAGGAGCCTCATTTAGCAGTTTACACATGGTTGTGTTTGATTTTAAGTC	38	76	GCCTCTCATTTTAGGAGCCTCATTTAGCAGTTTACACATGGTTGTGTTTGATTTTAAGTC	60
Bot_2xBot_145	/5BIOSG/CATTTCTAGCTCCACACTTAAAGAGTTGAGGCCTCTCATTTTAGGAGCCTCATTTAGCAG	43	78	CATTTCTAGCTCCACACTTAAAGAGTTGAGGCCTCTCATTTTAGGAGCCTCATTTAGCAG	60
Bot_2xBot_146	/5BIOSG/AATCACCAGTCTGCCCTGTGGACTTATTTACATTTCTAGCTCCACACTTAAAGAGTTGAG	42	78	AATCACCAGTCTGCCCTGTGGACTTATTTACATTTCTAGCTCCACACTTAAAGAGTTGAG	60
Bot_2xBot_147	/5BIOSG/AGACTTAGCATAGAGCTGAGCCTAGTAGACAGATGCTCAGTAAATGGTAGCTTTTATCAT	40	77	AGACTTAGCATAGAGCTGAGCCTAGTAGACAGATGCTCAGTAAATGGTAGCTTTTATCAT	60
Bot_2xBot_148	/5BIOSG/GGGATGATACCACTTTGACAGATAACATGTAGACTTAGCATAGAGCTGAGCCTAGTAGAC	43	77	GGGATGATACCACTTTGACAGATAACATGTAGACTTAGCATAGAGCTGAGCCTAGTAGAC	60
Bot_2xBot_149	/5BIOSG/ACAGAATCCTGGCTCCACCGCAGACTAGTTGCATGACCCTGGTCAAGTTACCCAGCCTTT	53	85	ACAGAATCCTGGCTCCACCGCAGACTAGTTGCATGACCCTGGTCAAGTTACCCAGCCTTT	60
Bot_2xBot_150	/5BIOSG/AAATATAAAGAACTTGGCCTTTAGGGTCAGACAGAATCCTGGCTCCACCGCAGACTAGTT	45	80	AAATATAAAGAACTTGGCCTTTAGGGTCAGACAGAATCCTGGCTCCACCGCAGACTAGTT	60
Bot_2xBot_151	/5BIOSG/CCATTCAAGACTTTAGCAGGTGGTAGAAATAAATATAAAGAACTTGGCCTTTAGGGTCAG	38	75	CCATTCAAGACTTTAGCAGGTGGTAGAAATAAATATAAAGAACTTGGCCTTTAGGGTCAG	60
Bot_2xBot_152	/5BIOSG/TTCCCCATACCCCAACTGTGCTTTCAGCCTCCATTCAAGACTTTAGCAGGTGGTAGAAAT	47	82	TTCCCCATACCCCAACTGTGCTTTCAGCCTCCATTCAAGACTTTAGCAGGTGGTAGAAAT	60
Bot_2xBot_153	/5BIOSG/AGACCCTGGCAGACTGCTATTTTTATGGGTCCATCAACATAGATGTGGACAGTTTTGTAT	42	79	AGACCCTGGCAGACTGCTATTTTTATGGGTCCATCAACATAGATGTGGACAGTTTTGTAT	60
Bot_2xBot_154	/5BIOSG/TAATATGTATGCTTATCTGTCTCTTCCGGCAGACCCTGGCAGACTGCTATTTTTATGGGT	43	79	TAATATGTATGCTTATCTGTCTCTTCCGGCAGACCCTGGCAGACTGCTATTTTTATGGGT	60
Bot_2xBot_155	/5BIOSG/TTTGAATGAAATTCACATATATATCCATGTTAATATGTATGCTTATCTGTCTCTTCCGGC	32	72	TTTGAATGAAATTCACATATATATCCATGTTAATATGTATGCTTATCTGTCTCTTCCGGC	60
Bot_2xBot_156	/5BIOSG/AAGATGCTAGTTACTCTCATGTGAGAACCATTTGAATGAAATTCACATATATATCCATGT	32	73	AAGATGCTAGTTACTCTCATGTGAGAACCATTTGAATGAAATTCACATATATATCCATGT	60
Bot_2xBot_157	/5BIOSG/TCCTCTTCATCATCTTCATCATCTGAGAGAAAGATGCTAGTTACTCTCATGTGAGAACCA	40	77	TCCTCTTCATCATCTTCATCATCTGAGAGAAAGATGCTAGTTACTCTCATGTGAGAACCA	60
Bot_2xBot_158	/5BIOSG/GTGTTGGAGGAGGAACGCCGCTTCTCCACAGTGACCACGTCGATTTCTTCCTCTTCATCT	53	84	GTGTTGGAGGAGGAACGCCGCTTCTCCACAGTGACCACGTCGATTTCTTCCTCTTCATCT	60
Bot_2xBot_159	/5BIOSG/ACAGTGATGGTGAATGTGGTGACAGCCTTGGTGTTGGAGGAGGAACGCCGCTTCTCCACA	55	86	ACAGTGATGGTGAATGTGGTGACAGCCTTGGTGTTGGAGGAGGAACGCCGCTTCTCCACA	60
Bot_2xBot_160	/5BIOSG/CCGGGACCCAGGGCTGCGTTCTTGGGACGCACAGTGATGGTGAATGTGGTGACAGCCTTG	62	89	CCGGGACCCAGGGCTGCGTTCTTGGGACGCACAGTGATGGTGAATGTGGTGACAGCCTTG	60
Bot_2xBot_161	/5BIOSG/TTGAGGATCAGCTCGCTGGACTGAGCCCTCCCGGGACCCAGGGCTGCGTTCTTGGGACGC	67	92	TTGAGGATCAGCTCGCTGGACTGAGCCCTCCCGGGACCCAGGGCTGCGTTCTTGGGACGC	60
Bot_2xBot_162	/5BIOSG/TTGTGCTGCTGGTGGATGGGAAGGCATCGTTTGAGGATCAGCTCGCTGGACTGAGCCCTC	58	87	TTGTGCTGCTGGTGGATGGGAAGGCATCGTTTGAGGATCAGCTCGCTGGACTGAGCCCTC	60
Bot_2xBot_163	/5BIOSG/CTCTCCACGTAGGGAGAGGGGGCGGCATAGTTGTGCTGCTGGTGGATGGGAAGGCATCGT	62	89	CTCTCCACGTAGGGAGAGGGGGCGGCATAGTTGTGCTGCTGGTGGATGGGAAGGCATCGT	60
Bot_2xBot_164	/5BIOSG/TTTATCTTCTTCTGTGGGGGTGCATCCTCACTCTCCACGTAGGGAGAGGGGGCGGCATAG	57	86	TTTATCTTCTTCTGTGGGGGTGCATCCTCACTCTCCACGTAGGGAGAGGGGGCGGCATAG	60
Bot_2xBot_165	/5BIOSG/CTCTTGAGCGGACGTGGGGACGCCTCGCTCTTTATCTTCTTCTGTGGGGGTGCATCCTCA	58	87	CTCTTGAGCGGACGTGGGGACGCCTCGCTCTTTATCTTCTTCTGTGGGGGTGCATCCTCA	60
Bot_2xBot_166	/5BIOSG/CTCAAGCTCTTAGCCTTTGGGGGGATGACACTCTTGAGCGGACGTGGGGACGCCTCGCTC	62	88	CTCAAGCTCTTAGCCTTTGGGGGGATGACACTCTTGAGCGGACGTGGGGACGCCTCGCTC	60
Bot_2xBot_167	/5BIOSG/TCACTGTCCTCCGAGTCAGAGTTTCGGGGGCTCAAGCTCTTAGCCTTTGGGGGGATGACA	57	87	TCACTGTCCTCCGAGTCAGAGTTTCGGGGGCTCAAGCTCTTAGCCTTTGGGGGGATGACA	60
Bot_2xBot_168	/5BIOSG/CGCTCCAGGATGTTGTGGTTTCTGCGACGCTCACTGTCCTCCGAGTCAGAGTTTCGGGGG	60	87	CGCTCCAGGATGTTGTGGTTTCTGCGACGCTCACTGTCCTCCGAGTCAGAGTTTCGGGGG	60
Bot_2xBot_169	/5BIOSG/AAGCTGGACCGAAGGTCGTTGCGGCGCTGGCGCTCCAGGATGTTGTGGTTTCTGCGACGC	63	91	AAGCTGGACCGAAGGTCGTTGCGGCGCTGGCGCTCCAGGATGTTGTGGTTTCTGCGACGC	60
Bot_2xBot_170	/5BIOSG/AACTCCGGCACGTGGTCCCTGAGCGTGAGAAAGCTGGACCGAAGGTCGTTGCGGCGCTGG	65	91	AACTCCGGCACGTGGTCCCTGAGCGTGAGAAAGCTGGACCGAAGGTCGTTGCGGCGCTGG	60
Bot_2xBot_171	/5BIOSG/ACCACCTTGGCGGCCTTCTCATTCTTTACCAACTCCGGCACGTGGTCCCTGAGCGTGAGA	58	88	ACCACCTTGGCGGCCTTCTCATTCTTTACCAACTCCGGCACGTGGTCCCTGAGCGTGAGA	60
Bot_2xBot_172	/5BIOSG/TGGACATACTCAGTGGCCTTTTTCAAAATGACCACCTTGGCGGCCTTCTCATTCTTTACC	47	81	TGGACATACTCAGTGGCCTTTTTCAAAATGACCACCTTGGCGGCCTTCTCATTCTTTACC	60
Bot_2xBot_173	/5BIOSG/AAAAGCTGGTGCTCCTCGGCCTGGAGGGAGTGGACATACTCAGTGGCCTTTTTCAAAATG	52	84	AAAAGCTGGTGCTCCTCGGCCTGGAGGGAGTGGACATACTCAGTGGCCTTTTTCAAAATG	60
Bot_2xBot_174	/5BIOSG/TGTCTTGCCTGCAATTTTTCCTTTTCCAGCAAAAGCTGGTGCTCCTCGGCCTGGAGGGAG	53	85	TGTCTTGCCTGCAATTTTTCCTTTTCCAGCAAAAGCTGGTGCTCCTCGGCCTGGAGGGAG	60
Bot_2xBot_175	/5BIOSG/GCGTGTTCAATTTTCTTTAGCAACTGCTGCTGTCTTGCCTGCAATTTTTCCTTTTCCAGC	43	80	GCGTGTTCAATTTTCTTTAGCAACTGCTGCTGTCTTGCCTGCAATTTTTCCTTTTCCAGC	60
Bot_2xBot_176	/5BIOSG/CCAGTTTTGAGAAGCGTCTAGCAAGTCCGAGCGTGTTCAATTTTCTTTAGCAACTGCTGC	47	81	CCAGTTTTGAGAAGCGTCTAGCAAGTCCGAGCGTGTTCAATTTTCTTTAGCAACTGCTGC	60
Bot_2xBot_177	/5BIOSG/AATCAAAATGTGCAAAGTGGCAGTGACTGTCCAGTTTTGAGAAGCGTCTAGCAAGTCCGA	45	81	AATCAAAATGTGCAAAGTGGCAGTGACTGTCCAGTTTTGAGAAGCGTCTAGCAAGTCCGA	60
Bot_2xBot_178	/5BIOSG/GGACCGATTTGAAAGTAAACCAACATTCTTAATGTCAACACAATGTTTGTTTAAAAAAAA	28	72	GGACCGATTTGAAAGTAAACCAACATTCTTAATGTCAACACAATGTTTGTTTAAAAAAAA	60
